# Supplementary material for: Comparative genomics profiling revealed multi-stress responsive roles of the CC-NBS-LRR genes in three mango cultivars
Source: Front Plant Sci. 2023 Oct 30;14:1285547. doi: 10.3389/fpls.2023.1285547 (PMC10642748; doi:10.3389/fpls.2023.1285547)
Supplement: Supplementary file 8 [file Table_1.xlsx]

## Sheet: Sheet1
	Alphonso	Hong Xiang Ya	Tommy Atkins
Number of sequences	250	28	21
Assembly size (Mb)	391.96	371.62	377.29
Longest sequence (Mb)	29.46	27.76	48.59
Average length (Mb)	15.68	13.27	17.97
N50 length (Mb)	17.65	18.78	17.32
N50 index (sequences)	10	_	8
GC Content	32.7954	32.61	0.3365
Gaps	_	_	2.32
Total scaffolds	252	_	571
Genes	35754	34522	26616
Transcripts	20920	_	30233
Five prime UTRs	_	_	19115
Three prime UTRs	_	_	20006
Genome sequencing platform	PacBio Sequel II Platform	Illumina and PacBio	Illumina HiSeqX
Genome Assembler	CANU (version 1.8)	Trinity, GMAP	NRGene De-Novo Magic
rRNAs	275	45	_
snRNAs	560	200	_
tRNAs	599	598	_
snoRNA	_	47	_
miRNAs	459	235	_
