# Supplementary material for: Comparative genomics profiling revealed multi-stress responsive roles of the CC-NBS-LRR genes in three mango cultivars
Source: Front Plant Sci. 2023 Oct 30;14:1285547. doi: 10.3389/fpls.2023.1285547 (PMC10642748; doi:10.3389/fpls.2023.1285547)
Supplement: Supplementary file 10 [file Table_3.xlsx]

## Sheet: Table S2
Gene Name	Gene ID	Group		Molecular weight	Isoelectric Point	Instability index	Aliphatic index	GRAVY
Mangifera indica (Alphonso)
Mi_A_CNL1	LOC123220599	A	XP_044498840.1	93740.9	5.57	40.26	105.47	-0.053
Mi_A_CNL2	LOC123209381	A	XP_044483347.1	91162.8	5.53	37.88	104.96	-0.054
Mi_A_CNL3	LOC123218214	C	XP_044495447.1	101136	6.8	46.29	100.14	-0.311
Mi_A_CNL4	LOC123215178	C	XP_044491165.1	100854	6.55	48.71	104.77	-0.243
Mi_A_CNL5	LOC123219339	B	XP_044497173.1	113509	6.18	47.72	106.13	-0.147
Mi_A_CNL6	LOC123213767	C	XP_044489245.1	159187	6.27	48.68	99.99	-0.134
Mi_A_CNL7	LOC123209617	C	XP_044483667.1	163665	8.54	51.23	104.07	-0.141
Mi_A_CNL8	LOC123204063	C	XP_044476546.1	102458	8.3	47.29	104.22	-0.277
Mi_A_CNL9	LOC123208576	C	XP_044482046.1	91192	7.83	47.66	99.78	-0.378
Mi_A_CNL10	LOC123204072	C	XP_044476557.1	98919.5	6.69	46.57	103.01	-0.222
Mi_A_CNL11	LOC123208577	C	XP_044482047.1	100033	8.24	47.26	102.29	-0.253
Mi_A_CNL12	LOC123208579	C	XP_044482050.1	115792	7.53	43.59	102.46	-0.259
Mi_A_CNL13	LOC123201503	B	XP_044472973.1	156732	5.15	42.55	105.39	-0.103
Mi_A_CNL14	LOC123209058	B	XP_044482726.1	157179	5.31	42.02	104.36	-0.106
Mi_A_CNL15	LOC123210654	B	XP_044485061.1	105001	8.49	39.13	100.08	-0.195
Mi_A_CNL16	LOC123210656	B	XP_044485065.1	99801.8	6.57	37.51	102.26	-0.104
Mi_A_CNL17	LOC123211055	B	XP_044485511.1	102835	6.06	43.65	106.53	-0.046
Mi_A_CNL18	LOC123211057	B	XP_044485514.1	102301	5.6	42.04	106.66	-0.112
Mi_A_CNL19	LOC123211058	B	XP_044485515.1	101522	5.9	41.83	106.13	-0.087
Mi_A_CNL20	LOC123211060	B	XP_044485516.1	101378	5.67	43.23	105.51	-0.089
Mi_A_CNL21	LOC123211212	B	XP_044485733.1	108296	8.42	57.56	94.66	-0.19
Mi_A_CNL22	LOC123211877	B	XP_044486763.1	104876	6.19	41.82	102.73	-0.099
Mi_A_CNL23	LOC123211635	B	XP_044486362.1	108115	6.21	39.08	103.03	-0.197
Mi_A_CNL24	LOC123214379	C	XP_044490054.1	128870	6.11	53.43	101.52	-0.173
Mi_A_CNL25	LOC123214535	C	XP_044490290.1	167688	6.4	43.19	100.58	-0.198
Mi_A_CNL26	LOC123216372	C	XP_044492732.1	149012	5.5	51.95	100.84	-0.196
Mi_A_CNL27	LOC123219383	C	XP_044497263.1	108909	5.9	45.09	100.44	-0.258
Mi_A_CNL28	LOC123221139	C	XP_044499794.1	100808	6.26	48.98	102.15	-0.106
Mi_A_CNL29	LOC123228245	A	XP_044509510.1	94002.5	7.45	44.35	100.91	-0.115
Mi_A_CNL30	LOC123229776	A	XP_044511659.1	93828.5	7.9	39.88	103.62	-0.06
Mi_A_CNL31	LOC123229777	A	XP_044511660.1	94269.5	6.31	44.94	104.06	-0.119
Mi_A_CNL32	LOC123192330	C	XP_044460776.1	164111	5.61	51.63	101.23	-0.118
Mi_A_CNL33	LOC123196029	C	XP_044465847.1	109892	8.57	43.06	100.83	-0.229
Mi_A_CNL34	LOC123195951	C	XP_044465762.1	109785	8.08	42.95	99.91	-0.251
Mi_A_CNL35	LOC123199462	C	XP_044470414.1	97392.4	6.18	41.71	94.83	-0.222
Mi_A_CNL36	LOC123199183	A	XP_044470006.1	91508.8	5.29	42.47	101.17	-0.174
Mi_A_CNL37	LOC123199184	A	XP_044470007.1	91088.5	5.59	39.45	101.55	-0.159
Mi_A_CNL38	LOC123198840	C	XP_044469563.1	105354	7.94	45.49	98.41	-0.3
Mi_A_CNL39	LOC123199400	C	XP_044470310.1	103755	8.41	41.55	98.54	-0.269
Mi_A_CNL40	LOC123199894	C	XP_044470864.1	158315	5.76	43.31	96.84	-0.131
Mi_A_CNL41	LOC123199895	C	XP_044470866.1	158981	6.28	47.62	100.4	-0.151
Mi_A_CNL42	LOC123200365	C	XP_044471471.1	104710	9.07	42.34	101.96	-0.203
Mi_A_CNL43	LOC123200233	C	XP_044471320.1	106254	8.99	44.42	102.74	-0.198
Mi_A_CNL44	LOC123199961	C	XP_044470958.1	109746	9.17	42.71	101.03	-0.221
Mi_A_CNL45	LOC123202131	B	XP_044473826.1	102680	5.43	48.6	102.34	-0.21
Mi_A_CNL46	LOC123203903	C	XP_044476312.1	106886	8.22	45.82	98.1	-0.37
Mi_A_CNL47	LOC123203859	C	XP_044476251.1	103401	8.34	44.32	100.49	-0.313
Mangifera indica (Hong Xiang Ya)
Mi_H_CNL1	GWHGABLA018645	C	GWHPABLA018645	116563	7.92	53.03	103.13	-0.078
Mi_H_CNL2	GWHGABLA018663	B	GWHPABLA018663	151756	5.81	37.4	96.8	-0.186
Mi_H_CNL3	GWHGABLA018787	D	GWHPABLA018787	107490	8.37	47.05	93.45	-0.34
Mi_H_CNL4	GWHGABLA024667	B	GWHPABLA024667	138746	5.57	42.06	102.16	-0.168
Mi_H_CNL5	GWHGABLA024671	B	GWHPABLA024671	92310.3	6.05	42.7	106.69	-0.14
Mi_H_CNL6	GWHGABLA024672	B	GWHPABLA024672	111258	6.69	44.99	105.22	-0.15
Mi_H_CNL7	GWHGABLA027774	C	GWHPABLA027774	99520.9	5.77	43.13	95.88	-0.209
Mi_H_CNL8	GWHGABLA027891	A	GWHPABLA027891	135355	6.23	40.42	92.74	-0.228
Mi_H_CNL9	GWHGABLA027892	A	GWHPABLA027892	91205.7	5.55	40.95	101.66	-0.15
Mi_H_CNL10	GWHGABLA029891	C	GWHPABLA029891	87584.6	9.16	45.59	103.98	-0.167
Mi_H_CNL11	GWHGABLA002040	C	GWHPABLA002040	102277	8.72	38.89	107.32	-0.156
Mi_H_CNL12	GWHGABLA002331	D	GWHPABLA002331	97597.9	6.24	47.13	97.11	-0.357
Mi_H_CNL13	GWHGABLA002335	D	GWHPABLA002335	106845	5.93	48.53	99.67	-0.297
Mi_H_CNL14	GWHGABLA002469	B	GWHPABLA002469	92854.1	6.59	47.35	96.18	-0.338
Mi_H_CNL15	GWHGABLA002470	B	GWHPABLA002470	98344.7	5.28	50.08	99.83	-0.23
Mi_H_CNL16	GWHGABLA005206	C	GWHPABLA005206	106655	7.76	47.05	102.33	-0.234
Mi_H_CNL17	GWHGABLA005208	C	GWHPABLA005208	90584.3	8.61	41.03	99.57	-0.233
Mi_H_CNL18	GWHGABLA006200	B	GWHPABLA006200	178157	5.29	46.28	100.5	-0.143
Mi_H_CNL19	GWHGABLA006205	B	GWHPABLA006205	163452	5.47	43.33	103.52	-0.085
Mi_H_CNL20	GWHGABLA006208	B	GWHPABLA006208	178815	5.45	45.32	101.87	-0.121
Mi_H_CNL21	GWHGABLA009646	A	GWHPABLA009646	47929.4	5.64	39.2	99.34	-0.144
Mi_H_CNL22	GWHGABLA009647	A	GWHPABLA009647	86776.8	6.42	45.16	103.97	-0.101
Mi_H_CNL23	GWHGABLA011611	C	GWHPABLA011611	47928.7	5.05	40.19	99.57	-0.257
Mi_H_CNL24	GWHGABLA015785	C	GWHPABLA015785	78265.4	8.17	49.11	101.24	-0.125
Mi_H_CNL25	GWHGABLA016656	A	GWHPABLA016656	91286	5.54	37.03	104.58	-0.052
Mi_H_CNL26	GWHGABLA018144	B	GWHPABLA018144	96353.5	5.92	48.98	105.15	-0.149
Mi_H_CNL27	GWHGABLA018380	C	GWHPABLA018380	80156.4	8.42	46.18	99.78	-0.233
Mangifera indica (Tommy Atkins)
Mi_T_CNL1	Manin02g000840	C	Manin02g000840.1	133034	6.26	50.96	104.87	-0.038
Mi_T_CNL2	Manin03g005110	C	Manin03g005110.1	106207	8.55	47.33	104.73	-0.261
Mi_T_CNL3	Manin03g005120	C	Manin03g005120.1	89268.7	7.27	48.81	97.41	-0.415
Mi_T_CNL4	Manin03g005130	C	Manin03g005130.1	198920	7.39	46.99	102.65	-0.237
Mi_T_CNL5	Manin03g005150	C	Manin03g005150.1	114802	7.31	43.74	102.5	-0.262
Mi_T_CNL6	Manin04g007540	B	Manin04g007540.1	109123	5.83	43.88	103.65	-0.111
Mi_T_CNL7	Manin04g008210	B	Manin04g008210.1	210039	6.49	44.05	107.61	-0.083
Mi_T_CNL8	Manin04g016160	B	Manin04g016160.1	104866	6.24	41.38	103.14	-0.104
Mi_T_CNL9	Manin06g001600	C	Manin06g001600.1	166599	6.34	43.23	87.72	-0.342
Mi_T_CNL10	Manin07g007570	C	Manin07g007570.1	104596	8.89	45.6	101.44	-0.229
Mi_T_CNL11	Manin07g007580	C	Manin07g007580.1	103614	9.03	45.23	102.87	-0.217
Mi_T_CNL12	Manin07g007800	C	Manin07g007800.1	113500	5.31	44.68	100.29	-0.175
Mi_T_CNL13	Manin10g008560	B	Manin10g008560.1	102918	5.61	41.87	99.29	-0.302
Mi_T_CNL14	Manin10g008590	B	Manin10g008590.1	100363	6.07	46.53	99.02	-0.293
Mi_T_CNL15	Manin10g008600	B	Manin10g008600.1	94560.6	5.43	49.34	103.68	-0.199
Mi_T_CNL16	Manin12g002700	C	Manin12g002700.1	107880	8.47	46.19	102.57	-0.221
Mi_T_CNL17	Manin12g002730	C	Manin12g002730.1	106695	8.22	46.5	102.74	-0.224
Mi_T_CNL18	Manin12g002740	C	Manin12g002740.1	91831.6	8.75	47.55	100.88	-0.221
Mi_T_CNL19	Manin12g002750	C	Manin12g002750.1	164880	8.54	44.61	104.7	-0.174
Mi_T_CNL20	Manin13g010790	C	Manin13g010790.1	96397.1	8.74	38.11	104.3	-0.24
Mi_T_CNL21	Manin15g003400	A	Manin15g003400.1	207425	6.72	43.39	104.85	-0.059
Mi_T_CNL22	Manin15g003410	A	Manin15g003410.1	58003.8	5.63	48.36	104.51	-0.167
Mi_T_CNL23	Manin16g007090	C	Manin16g007090.1	345894	5.15	51.02	93.32	-0.292
Mi_T_CNL24	Manin17g007260	C	Manin17g007260.1	106964	8.33	45.38	98.21	-0.369
Mi_T_CNL25	Manin18g001880	C	Manin18g001880.1	359149	6.88	52.23	100.29	-0.139
Mi_T_CNL26	Manin18g010170	C	Manin18g010170.1	103755	8.41	41.55	98.54	-0.269
Mi_T_CNL27	Manin19g006820	A	Manin19g006820.1	91320	5.64	37.78	104.34	-0.07
Mi_T_CNL28	Manin19g009550	C	Manin19g009550.1	95687.5	7.02	40.92	96.85	-0.319
Mi_T_CNL29	Manin19g009570	C	Manin19g009570.1	94817.7	7.09	48.39	103.08	-0.274
Mi_T_CNL30	Manin19g009590	C	Manin19g009590.1	93246.6	6	41.99	100.45	-0.263
Mi_T_CNL31	Manin19g009600	C	Manin19g009600.1	94866.6	6.53	48.12	103.08	-0.278
Mi_T_CNL32	Manin19g014760	B	Manin19g014760.1	103681	6.72	48.32	105.78	-0.163
Mi_T_CNL33	Manin00g008100	C	Manin00g008100.1	130952	6.51	45.23	99.31	-0.145
Mi_T_CNL34	Manin00g008730	C	Manin00g008730.1	142526	6.13	41.35	99.9	-0.201
Mi_T_CNL35	Manin00g008930	B	Manin00g008930.1	115790	5.86	42.51	104.36	-0.065
Mi_T_CNL36	Manin00g017170	C	Manin00g017170.1	200113	8.13	44.27	98.01	-0.38
