# Supplementary material for: Comparative genomics profiling revealed multi-stress responsive roles of the CC-NBS-LRR genes in three mango cultivars
Source: Front Plant Sci. 2023 Oct 30;14:1285547. doi: 10.3389/fpls.2023.1285547 (PMC10642748; doi:10.3389/fpls.2023.1285547)
Supplement: Supplementary file 11 [file Table_4.xlsx]

## Sheet: Alphnso
	Light-responsive				Hormone-Responsive					Stress-Responsive					Developmental
Gene	Box 4	G-box	GT1-motif	GATA-motif	ABRE	CGTCA-motif	TGA-element	P-box	TCA-element	WUN-motif	GC-motif	LTR	TC-rich repeats	MBS	CAT-box	MBSI	circadian	HD-Zip 1	O2-site
Mi_A_CNL1	1	1	1								1		2	6	1		1		2
Mi_A_CNL2			1								3	1	1	3				2	2
Mi_A_CNL3											1	1	1	5		1
Mi_A_CNL4			1									1	2	4					1
Mi_A_CNL5			3				1	1		1	1		2	4	1	1	1		1
Mi_A_CNL6			4				1			1	3		2	4	1		1		1
Mi_A_CNL7			3								2		1	1	1		1		1
Mi_A_CNL8		1	3			1			1				2	1	1		1		1
Mi_A_CNL9			1				1				2		3	1		1		1	1
Mi_A_CNL10			2				1				2		3			1			1
Mi_A_CNL11			2								6		1	4					2
Mi_A_CNL12			4										1
Mi_A_CNL13		1	2								1		4	3
Mi_A_CNL14			5								1					1
Mi_A_CNL15			2			1					2			1		2
Mi_A_CNL16			2		1		1				2			2		1		1
Mi_A_CNL17	1	1	2			1				1	1		1	2			1
Mi_A_CNL18	1	1	3			1				1	1			3	1
Mi_A_CNL19	1		4		1									5				1
Mi_A_CNL20		1	4								1	2	1	4	2		1	2	2
Mi_A_CNL21		2	3							1	3	3		5	3		1	1	1
Mi_A_CNL22							1						1	1	2			2
Mi_A_CNL23			1		1						1		1	1	2			1
Mi_A_CNL24			5								3	1	1	2		1	1	2
Mi_A_CNL25			1	1			1	1			3		1	6		1
Mi_A_CNL26			1				1	1			3		1	7	1	1
Mi_A_CNL27			4								2		1	2		1		1
Mi_A_CNL28			2	1	1				1				2			2			2
Mi_A_CNL29			7	3	1				1		1							3
Mi_A_CNL30			1	1	1						1	1	1			1	1		1
Mi_A_CNL31			3		1				3		1	1					1	1
Mi_A_CNL32			2	2	2			2			1						2
Mi_A_CNL33			3	1				1			1		1			1	1		1
Mi_A_CNL34			3	4	1		1				1
Mi_A_CNL35			3	1	2		3				1
Mi_A_CNL36			4	2			1				1		3			3	1	1	3
Mi_A_CNL37			3				1				1		3			3	1	1	3
Mi_A_CNL38		1	3	1			1		1		1	1			1			2
Mi_A_CNL39			2	1			1		1	1			1	2		1	1	1	1
Mi_A_CNL40				1	1	1		1	1		2	1	1	1		1			1
Mi_A_CNL41			2	1	1				2		1			1			1
Mi_A_CNL42			1	6	1			1	2		2			1			1
Mi_A_CNL43	1		4						2			2	2			2		2	2
Mi_A_CNL44			3	6	2		1				1	1	1			1	2	2	1
Mi_A_CNL45			1	4			1	1					1			1	3	3	1
Mi_A_CNL46			6				1						3			3	1	3	3
Mi_A_CNL47			3						4		1		2	1		2	2		2

## Sheet: Hong Xiang Ya
	Light-responsive				Hormone-Responsive					Stress-Responsive					Developmental
Gene	Box 4	G-box	GT1-motif	GATA-motif	ABRE	CGTCA-motif	TGA-element	P-box	TCA-element	WUN-motif	GC-motif	LTR	TC-rich repeats	MBS	CAT-box	MBSI	circadian	HD-Zip 1	O2-site
Mi_H_CNL1					4								1
Mi_H_CNL2	1			1	1
Mi_H_CNL3	1				4											1
Mi_H_CNL4						2	1								1
Mi_H_CNL5						1	1				1					1
Mi_H_CNL6	1				2	1	1									1
Mi_H_CNL7	1				1						2				1			1	1
Mi_H_CNL8	1	1			1			1			2				1			1	1
Mi_H_CNL9					1	3						1					1	1	1
Mi_H_CNL1			1		1	1						1					1
Mi_H_CNL11					3	1						1
Mi_H_CNL12			1															1
Mi_H_CNL13	1				3	1					1					1
Mi_H_CNL14					2	1						1				1
Mi_H_CNL15	1			1	1
Mi_H_CNL16			1		2						1					2
Mi_H_CNL17	1				3	1		1	1		2							1
Mi_H_CNL18	1				4			1			1
Mi_H_CNL19					4	2		1								3		1
Mi_H_CNL2	1			1	3							2				2
Mi_H_CNL21	1			1	5							1				1
Mi_H_CNL22	1			1	1	1				1	2					1
Mi_H_CNL23			1								1								1
Mi_H_CNL24	1				2									1		2
Mi_H_CNL25	1		1		5	1	1											1	1
Mi_H_CNL26	1		1		5	1												1	1
Mi_H_CNL27	1	1			3	1										2

## Sheet: Tommy atkins
	Light-responsive				Hormone-Responsive					Stress-Responsive					Developmental
Gene	Box 4	G-box	GT1-motif	GATA-motif	ABRE	CGTCA-motif	TGA-element	P-box	TCA-element	WUN-motif	GC-motif	LTR	TC-rich repeats	MBS	CAT-box	MBSI	circadian	HD-Zip 1	O2-site
Mi_T_CNL1						4								1
Mi_T_CNL2					1	1
Mi_T_CNL3						4											1
Mi_T_CNL4	1						2	1								1
Mi_T_CNL5	1						1	1				1					1
Mi_T_CNL6	1					2	1	1									1
Mi_T_CNL7						1						2				1			1
Mi_T_CNL8		1	1			1			1			2				1			1
Mi_T_CNL9						1	3						1					1	1
Mi_T_CNL10				1		1	1						1					1
Mi_T_CNL11						3	1						1
Mi_T_CNL12				1															1
Mi_T_CNL13						3	1					1					1
Mi_T_CNL14						2	1						1				1
Mi_T_CNL15					1	1
Mi_T_CNL16				1		2						1					2
Mi_T_CNL17		1				3	1		1	1		2							1
Mi_T_CNL18		1				4			1			1
Mi_T_CNL19		1				4	2		1								3		1
Mi_T_CNL20					1	3							2				2
Mi_T_CNL21					1	5							1				1
Mi_T_CNL22					1	1	1				1	2					1
Mi_T_CNL23				1								1
Mi_T_CNL24						2									1		2
Mi_T_CNL25	1			1		5	1	1											1
Mi_T_CNL26				1		5	1												1
Mi_T_CNL27			1			3	1										2
Mi_T_CNL28								36		41				2			1
Mi_T_CNL29								4		32	1			3
Mi_T_CNL30	1							39		59				1		1	2		36
Mi_T_CNL31								35		26		2		2			2		36
Mi_T_CNL32	1							45		62				2		1		1
Mi_T_CNL33	1							36	1	61					1	2
Mi_T_CNL34			1	1		1	1	41		64	1	1					1		1
Mi_T_CNL35			1	1		6	1	39	1	65	1
Mi_T_CNL36		1	1	1		2		4	1	42		1			1
