# Supplementary material for: Comparative genomics profiling revealed multi-stress responsive roles of the CC-NBS-LRR genes in three mango cultivars
Source: Front Plant Sci. 2023 Oct 30;14:1285547. doi: 10.3389/fpls.2023.1285547 (PMC10642748; doi:10.3389/fpls.2023.1285547)
Supplement: Supplementary file 12 [file Table_5.xlsx]

## Sheet: Sheet1
Category	#term ID	term description	observed gene count	background gene count	strength	false discovery rate	matching proteins in your network (IDs)	matching proteins in your network (labels)
BP	GO:0006952	Defense response	19	1374	1.3	1.07e-21	3702.AT1G12220.2,3702.AT1G12290.1,3702.AT1G50180.1,3702.AT1G53350.1,3702.AT3G07040.1,3702.AT3G14470.1,3702.AT3G46530.1,3702.AT3G46710.1,3702.AT3G46730.1,3702.AT3G50950.1,3702.AT4G10780.1,3702.AT4G26090.1,3702.AT4G27190.1,3702.AT4G33300.2,3702.AT5G35450.1,3702.AT5G43470.2,3702.AT5G63020.1,3702.AT5G66850.1,3702.AT5G66900.1	RPS5,AT1G12290,AT1G50180,AT1G53350,RPM1,AT3G14470,RPP13,AT3G46710,AT3G46730,ZAR1,AT4G10780,At4g26090,AT4G27190,ADR1-L1,AT5G35450,RPP8,AT5G63020,MAPKKK5,AT5G66900
BP	GO:0009626	Plant-type hypersensitive response	5	73	1.99	2.16e-06	3702.AT1G12220.2,3702.AT3G07040.1,3702.AT3G46530.1,3702.AT4G26090.1,3702.AT5G43470.2	RPS5,RPM1,RPP13,At4g26090,RPP8
BP	GO:0098542	Defense response to other organism	7	991	1.01	0.0013	3702.AT1G12220.2,3702.AT3G07040.1,3702.AT3G46530.1,3702.AT3G50950.1,3702.AT4G26090.1,3702.AT4G33300.2,3702.AT5G43470.2	RPS5,RPM1,RPP13,ZAR1,At4g26090,ADR1-L1,RPP8
BP	GO:0033554	Cellular response to stress	6	956	0.96	0.0099	3702.AT1G12220.2,3702.AT3G07040.1,3702.AT3G46530.1,3702.AT4G26090.1,3702.AT5G43470.2,3702.AT5G66850.1	RPS5,RPM1,RPP13,At4g26090,RPP8,MAPKKK5
BP	GO:0002682	Regulation of immune system process	3	113	1.58	0.018	3702.AT3G50950.1,3702.AT5G43470.2,3702.AT5G66850.1	ZAR1,RPP8,MAPKKK5
BP	GO:0042742	Defense response to bacterium	4	370	1.19	0.0277	3702.AT1G12220.2,3702.AT3G50950.1,3702.AT4G26090.1,3702.AT4G33300.2	RPS5,ZAR1,At4g26090,ADR1-L1
CC	GO:0005886	Plasma membrane	9	2757	0.67	0.0313	3702.AT1G12220.2,3702.AT3G07040.1,3702.AT3G46530.1,3702.AT3G50950.1,3702.AT4G26090.1,3702.AT5G35450.1,3702.AT5G43470.2,3702.AT5G63020.1,3702.AT5G66850.1	RPS5,RPM1,RPP13,ZAR1,At4g26090,AT5G35450,RPP8,AT5G63020,MAPKKK5
MF	GO:0043531	ADP binding	18	92	2.45	6.6e-40	3702.AT1G12220.2,3702.AT1G12290.1,3702.AT1G50180.1,3702.AT1G53350.1,3702.AT3G07040.1,3702.AT3G14470.1,3702.AT3G46530.1,3702.AT3G46710.1,3702.AT3G46730.1,3702.AT3G50950.1,3702.AT4G10780.1,3702.AT4G26090.1,3702.AT4G27190.1,3702.AT4G33300.2,3702.AT5G35450.1,3702.AT5G43470.2,3702.AT5G63020.1,3702.AT5G66900.1	RPS5,AT1G12290,AT1G50180,AT1G53350,RPM1,AT3G14470,RPP13,AT3G46710,AT3G46730,ZAR1,AT4G10780,At4g26090,AT4G27190,ADR1-L1,AT5G35450,RPP8,AT5G63020,AT5G66900
MF	GO:0032559	Adenyl ribonucleotide binding	19	1998	1.14	2.82e-19	3702.AT1G12220.2,3702.AT1G12290.1,3702.AT1G50180.1,3702.AT1G53350.1,3702.AT3G07040.1,3702.AT3G14470.1,3702.AT3G46530.1,3702.AT3G46710.1,3702.AT3G46730.1,3702.AT3G50950.1,3702.AT4G10780.1,3702.AT4G26090.1,3702.AT4G27190.1,3702.AT4G33300.2,3702.AT5G35450.1,3702.AT5G43470.2,3702.AT5G63020.1,3702.AT5G66850.1,3702.AT5G66900.1	RPS5,AT1G12290,AT1G50180,AT1G53350,RPM1,AT3G14470,RPP13,AT3G46710,AT3G46730,ZAR1,AT4G10780,At4g26090,AT4G27190,ADR1-L1,AT5G35450,RPP8,AT5G63020,MAPKKK5,AT5G66900
MF	GO:0005524	ATP binding	18	1964	1.12	9.97e-18	3702.AT1G12220.2,3702.AT1G12290.1,3702.AT1G50180.1,3702.AT1G53350.1,3702.AT3G07040.1,3702.AT3G14470.1,3702.AT3G46530.1,3702.AT3G46710.1,3702.AT3G46730.1,3702.AT4G10780.1,3702.AT4G26090.1,3702.AT4G27190.1,3702.AT4G33300.2,3702.AT5G35450.1,3702.AT5G43470.2,3702.AT5G63020.1,3702.AT5G66850.1,3702.AT5G66900.1	RPS5,AT1G12290,AT1G50180,AT1G53350,RPM1,AT3G14470,RPP13,AT3G46710,AT3G46730,AT4G10780,At4g26090,AT4G27190,ADR1-L1,AT5G35450,RPP8,AT5G63020,MAPKKK5,AT5G66900
MF	GO:0043168	Anion binding	19	2682	1.01	1.34e-17	3702.AT1G12220.2,3702.AT1G12290.1,3702.AT1G50180.1,3702.AT1G53350.1,3702.AT3G07040.1,3702.AT3G14470.1,3702.AT3G46530.1,3702.AT3G46710.1,3702.AT3G46730.1,3702.AT3G50950.1,3702.AT4G10780.1,3702.AT4G26090.1,3702.AT4G27190.1,3702.AT4G33300.2,3702.AT5G35450.1,3702.AT5G43470.2,3702.AT5G63020.1,3702.AT5G66850.1,3702.AT5G66900.1	RPS5,AT1G12290,AT1G50180,AT1G53350,RPM1,AT3G14470,RPP13,AT3G46710,AT3G46730,ZAR1,AT4G10780,At4g26090,AT4G27190,ADR1-L1,AT5G35450,RPP8,AT5G63020,MAPKKK5,AT5G66900
KEGG	ath04626	Plant-pathogen interaction	3	196	1.34	0.0452	3702.AT1G12220.2,3702.AT3G07040.1,3702.AT4G26090.1	RPS5,RPM1,At4g26090
